# Supplementary material for: LegumeGRN: A Gene Regulatory Network Prediction Server for Functional and Comparative Studies
Source: PLoS One. 2013 Jul 3;8(7):e67434. doi: 10.1371/journal.pone.0067434 (PMC3701055; doi:10.1371/journal.pone.0067434)
Supplement: Table S1 — Predicted regulons according to co-expression network. Predicted regulons in seed development with related annotations, Pearson correlation coefficient values and functional annotations according to Arabidopsis homology. (XLS) [file pone.0067434.s002.xls]

## Sheet: Sheet1
Table S1. List of predicted regulons of MtABI3 (Mtr.44550.1.S1_at), their putative functions according to protein homology using TAIR9, Swiss-Prot and IMGAG-v3.5.
PREDICTED REGULONS ACCORDING TO CO-EXPRESSION NETWORK						Function known to be regulated by ABI3 in Arabidopsis (Monke et al 2012)	ANNOTATION ACCORDING TO IMGA-v3.5							ANNOTATION ACCORDING TO SWISS PROT							ANNOTATION ACCORDING TO TAIR9
id1	id2	PCC	id1_annotation	id2_annotation	id2_GENERIC NAME	no	ID_Source	Comment_Source	Target	ID_Target	Comment_Target	Software	Scores	ID_Source	Comment_Source	Target	ID_Target	Comment_Target	Software	Scores	ID_Source	Comment_Source	Target	ID_Target	Comment_Target	Software	Scores
Mtr.44550.1.S1_at	Mtr.10482.1.S1_at	0.937061	TC97588 /FEA=mRNA /DEF=similar to UP|Q8LP13 (Q8LP13) ABA insensitive 3, partial (37%)	TC106915 /FEA=mRNA /DEF=similar to UP|EA30_VICFA (P21745) Embryonic abundant protein VF30.1 precursor, complete	LEA	yes	Mtr.10482.1.S1_at	Auto IPR : BURP	IMGA-Mt3.5.1-gene	Medtr1g045860	Embryonic abundant protein-like (AHRD V1 NG Q45R26_MEDSA)	gth	%c = 100, %t = 100	Mtr.10482.1.S1_at	Auto IPR : BURP	Swiss-Prot	P21747	Embryonic abundant protein USP92 precursor Glycoprotein Repeat Signal	blastx	%i=81, %s=26, %q=46	Mtr.10482.1.S1_at	Auto IPR : BURP	TAIR9_pep	AT5G25610	RD22 nutrient reservoir	blastx	%i=44, %s=15, %q=38
Mtr.44550.1.S1_at	Mtr.11642.1.S1_at	0.933025	TC97588 /FEA=mRNA /DEF=similar to UP|Q8LP13 (Q8LP13) ABA insensitive 3, partial (37%)	TC110578 /FEA=mRNA /DEF=weakly similar to UP|O24482 (O24482) Sali3-2, partial (44%)	LEA	yes								Mtr.11642.1.S1_at	Auto IPR : BURP	Swiss-Prot	P21747	Embryonic abundant protein USP92 precursor Glycoprotein Repeat Signal	blastx	%i=65, %s=52, %q=78	Mtr.11642.1.S1_at	Auto IPR : BURP	TAIR9_pep	AT5G25610	RD22 nutrient reservoir	blastx	%i=45, %s=35, %q=72
Mtr.44550.1.S1_at	Mtr.13789.1.S1_at	0.931891	TC97588 /FEA=mRNA /DEF=similar to UP|Q8LP13 (Q8LP13) ABA insensitive 3, partial (37%)	TC99169 /FEA=mRNA /DEF=similar to UP|Q9FGN6 (Q9FGN6) Receptor protein kinase-like, partial (8%)	Serine/threonine protein kinase	no	Mtr.13789.1.S1_at	Auto IPR : Protein kinase-like	IMGA-Mt3.5.1-gene	Medtr2g029010	Receptor-like kinase (AHRD V1 -NG A7VM36_MARPO)	gth	%c = 100, %t = 99	Mtr.13789.1.S1_at	Auto IPR : Protein kinase-like	Swiss-Prot	P93194	Receptor-like protein kinase precursor (EC 2.7.11.1) Alternative initiation splicing ATP-binding Glycoprotein Leucine-rich repeat Membrane Nucleotide-binding Secreted S	blastx	%i=27, %s=14, %q=67	Mtr.13789.1.S1_at	Auto IPR : Protein kinase-like	TAIR9_pep	AT5G51350	leucine-rich repeat transmembrane protein kinase, putative	blastx	%i=47, %s=14, %q=67
Mtr.44550.1.S1_at	Mtr.15640.1.S1_at	0.973095	TC97588 /FEA=mRNA /DEF=similar to UP|Q8LP13 (Q8LP13) ABA insensitive 3, partial (37%)	IMGAG|748.m00015 /FEA=mRNA /DEF=Protein of unknown function DUF6 AC122727.24.151 65898 70667 mth2-13b8 01/13/05	HSP	no	Mtr.15640.1.S1_at	unknown	IMGA-Mt3.5.1-gene	Medtr5g069040	nodulin MtN21 family protein (AHRD V1 NG AT2G37460.1) contains Interpro domain(s) IPR013126 Heat shock protein 70	gth	%c = 100, %t = 100	Mtr.15640.1.S1_at	unknown	Swiss-Prot	Q6J163	Auxin-induced protein 5NG4 Glycoprotein Membrane Transmembrane	blastx	%i=30, %s=30, %q=67	Mtr.15640.1.S1_at	unknown	TAIR9_pep	AT5G64700	nodulin MtN21 family protein	blastx	%i=30, %s=37, %q=73
Mtr.44550.1.S1_at	Mtr.16268.1.S1_at	0.93569	TC97588 /FEA=mRNA /DEF=similar to UP|Q8LP13 (Q8LP13) ABA insensitive 3, partial (37%)	IMGAG|820.m00012 /FEA=mRNA /DEF=BURP AC127429.25.121 42472 43113 mth2-9o20 01/13/05	Desiccation-induced protein	yes	Mtr.16268.1.S1_at	Auto IPR : BURP	IMGA-Mt3.5.1-gene	Medtr1g008450	BURP domain-containing protein (AHRD V1 NG B2ZPK6_SOYBN) contains Interpro domain(s) IPR003441 No apical meristem (NAM) protein	gth	%c = 100, %t = 100	Mtr.16268.1.S1_at	Auto IPR : BURP	Swiss-Prot	Q08298	Dehydration-responsive protein RD22 precursor Repeat Signal Stress response	blastx	%i=55, %s=46, %q=95	Mtr.16268.1.S1_at	Auto IPR : BURP	TAIR9_pep	AT5G25610	RD22 nutrient reservoir	blastx	%i=55, %s=46, %q=95
Mtr.44550.1.S1_at	Mtr.16269.1.S1_at	0.942616	TC97588 /FEA=mRNA /DEF=similar to UP|Q8LP13 (Q8LP13) ABA insensitive 3, partial (37%)	IMGAG|820.m00013 /FEA=mRNA /DEF=BURP AC127429.25.131 48263 49595 mth2-9o20 01/13/05	Desiccation-induced protein	yes	Mtr.16269.1.S1_at	Auto IPR : BURP	IMGA-Mt3.5.1-gene	Medtr1g008460	BURP domain-containing protein (AHRD V1 NG B2ZPK6_SOYBN)	gth	%c = 100, %t = 100	Mtr.16269.1.S1_at	Auto IPR : BURP	Swiss-Prot	Q08298	Dehydration-responsive protein RD22 precursor Repeat Signal Stress response	blastx	%i=57, %s=47, %q=96	Mtr.16269.1.S1_at	Auto IPR : BURP	TAIR9_pep	AT5G25610	RD22 nutrient reservoir	blastx	%i=57, %s=47, %q=96
Mtr.44550.1.S1_at	Mtr.16328.1.S1_at	0.9924	TC97588 /FEA=mRNA /DEF=similar to UP|Q8LP13 (Q8LP13) ABA insensitive 3, partial (37%)	IMGAG|866.m00003 /FEA=mRNA /DEF=hypothetical protein AC135319.27.31 12896 13768 mth2-6g4 01/13/05	protein unknown function	no	Mtr.16328.1.S1_at	unknown	IMGA-Mt3.5.1-gene	Medtr7g113640	Unknown Protein (AHRD V1)	gth	%c = 100, %t = 100	Mtr.16328.1.S1_at	unknown	Swiss-Prot	Q84MC0	Uncharacterized GPI-anchored protein At3g06035 precursor Glycoprotein Lipoprotein Membrane Signal	blastx	%i=53, %s=23, %q=65	Mtr.16328.1.S1_at	unknown	TAIR9_pep	AT3G06035	unknown protein	blastx	%i=53, %s=23, %q=65
Mtr.44550.1.S1_at	Mtr.16533.1.S1_s_at	0.917052	TC97588 /FEA=mRNA /DEF=similar to UP|Q8LP13 (Q8LP13) ABA insensitive 3, partial (37%)	IMGAG|828.m00013 /FEA=mRNA /DEF=At4g09090 AC130798.15.121 68456 67575 mth2-27f17 01/13/05	Glucan beta-glucosidase	yes	Mtr.16533.1.S1_s_at	Auto IPR : X8	IMGA-Mt3.5.1-gene	Medtr8g085420	FUNCTIONS IN molecular_function unknown INVOLVED IN biological_process unknown LOCATED IN endomembrane system (AHRD V1 -NG AT4G09465.1)	gth	%c = 100, %t = 100	Mtr.16533.1.S1_s_at	Auto IPR : X8	Swiss-Prot	Q9FNQ2	Glucan endo-1,3-beta-glucosidase-like protein 2 precursor Glycoprotein GPI-anchor Lipoprotein Membrane Signal	blastx	%i=42, %s=43, %q=87	Mtr.16533.1.S1_s_at	Auto IPR : X8	TAIR9_pep	AT4G09090	glycosyl hydrolase family protein 17	blastx	%i=44, %s=81, %q=95
Mtr.44550.1.S1_at	Mtr.17389.1.S1_at	0.90531	TC97588 /FEA=mRNA /DEF=similar to UP|Q8LP13 (Q8LP13) ABA insensitive 3, partial (37%)	IMGAG|997.m00021 /FEA=mRNA /DEF=CheY-like; Response regulator receiver AC141109.13.211 113327 114337 mth2-16p3 01/13/05	protein unknown function	no	Mtr.17389.1.S1_at	Auto IPR : Response regulator receiver	IMGA-Mt3.5.1-gene	Medtr6g008860	Sensor protein rcsC (AHRD V1 NG Q56128)	gth	%c = 100, %t = 100	Mtr.17389.1.S1_at	Auto IPR : Response regulator receiver	Swiss-Prot	Q9M8Y4	Two-component response regulator ARR22 Cytokinin signaling pathway Nucleus Phosphorylation Transcription regulation regulatory system	blastx	%i=32, %s=76, %q=71	Mtr.17389.1.S1_at	Auto IPR : Response regulator receiver	TAIR9_pep	AT5G26594	ARR24 (Arabidopsis response regulator 24) two-component response regulator	blastx	%i=33, %s=76, %q=71
Mtr.44550.1.S1_at	Mtr.17431.1.S1_at	0.962963	TC97588 /FEA=mRNA /DEF=similar to UP|Q8LP13 (Q8LP13) ABA insensitive 3, partial (37%)	IMGAG|910.m00013 /FEA=mRNA /DEF=Lipoxygenase, LH2; Plant lipoxygenase; Lipase/lipooxygenase, PLAT/LH2 AC137554.13.131 63495 59567 mth2-17j18 01/13/05	Lypoxygenase	no	Mtr.17431.1.S1_at	Auto IPR : Lipoxygenase	IMGA-Mt3.5.1-gene	Medtr2g099560	Lipoxygenase (AHRD V1 NG Q39870_SOYBN)	gth	%c = 100, %t = 100	Mtr.17431.1.S1_at	Auto IPR : Lipoxygenase	Swiss-Prot	P14856	Seed lipoxygenase-2 (EC 1.13.11.12) Cytoplasm Dioxygenase Fatty acid biosynthesis Iron Lipid Metal-binding Oxidoreductase Oxylipin	blastx	%i=85, %s=21, %q=100	Mtr.17431.1.S1_at	Auto IPR : Lipoxygenase	TAIR9_pep	AT1G55020	LOX1 lipoxygenase	blastx	%i=58, %s=21, %q=99
Mtr.44550.1.S1_at	Mtr.18552.1.S1_at	0.904087	TC97588 /FEA=mRNA /DEF=similar to UP|Q8LP13 (Q8LP13) ABA insensitive 3, partial (37%)	IMGAG|1038.m00015 /FEA=mRNA /DEF=WGR; Poly(ADP-ribose) polymerase, catalytic region; BRCT AC144515.14.141 41017 45104 mth2-5j8 01/13/05	Ribosyltransferase	yes	Mtr.18552.1.S1_at	Auto IPR : PARP, catalytic	IMGA-Mt3.5.1-gene	Medtr4g053530	Poly (AHRD V1 NG B9SCR8_RICCO)	gth	%c = 100, %t = 100	Mtr.18552.1.S1_at	Auto IPR : PARP, catalytic	Swiss-Prot	Q1SGF1	Putative poly [ADP-ribose] polymerase 3 (EC 2.4.2.30) (PARP-3) (ADPRT 3) (NAD(+) ADP-ribosyltransferase 3) (Poly[ADP-ribose] synthetase 3) ADP-ribosylation DNA-binding Glycosyltran	blastx	%i=90, %s=19, %q=100	Mtr.18552.1.S1_at	Auto IPR : PARP, catalytic	TAIR9_pep	AT5G22470	NAD+ ADP-ribosyltransferase	blastx	%i=75, %s=19, %q=100
Mtr.44550.1.S1_at	Mtr.19738.1.S1_at	0.909572	TC97588 /FEA=mRNA /DEF=similar to UP|Q8LP13 (Q8LP13) ABA insensitive 3, partial (37%)	IMGAG|1088.m00013 /FEA=mRNA /DEF=Kelch motif, putative AC146548.9.131 61028 59886 mth2-2p3 01/13/05	protein unknown function	no	Mtr.19738.1.S1_at	Auto IPR : Kelch repeat	IMGA-Mt3.5.1-gene	Medtr4g108280	kelch repeat-containing F-box family protein (AHRD V1 NG AT2G02870.3)	gth	%c = 100, %t = 100	Mtr.19738.1.S1_at	Auto IPR : Kelch repeat	Swiss-Prot	Q8L736	F-box/Kelch-repeat protein At2g02870	blastx	%i=56, %s=37, %q=97	Mtr.19738.1.S1_at	Auto IPR : Kelch repeat	TAIR9_pep	AT2G02870	kelch repeat-containing F-box family protein	blastx	%i=56, %s=37, %q=97
Mtr.44550.1.S1_at	Mtr.19938.1.S1_at	0.971373	TC97588 /FEA=mRNA /DEF=similar to UP|Q8LP13 (Q8LP13) ABA insensitive 3, partial (37%)	IMGAG|1199.m00008 /FEA=mRNA /DEF=Cupin; Cupin region; RmlC-like cupin AC148289.2.71 27821 30479 mth2-36p20 01/13/05	SSP	yes	Mtr.19938.1.S1_at	Auto IPR : Cupin 1	IMGA-Mt3.5.1-gene	Medtr7g079770	Provicilin (Fragment) (AHRD V1 -NG P02854) contains Interpro domain(s) IPR013525 ABC-2 type transporter	gth	%c = 100, %t = 100
Mtr.44550.1.S1_at	Mtr.19989.1.S1_at	0.922634	TC97588 /FEA=mRNA /DEF=similar to UP|Q8LP13 (Q8LP13) ABA insensitive 3, partial (37%)	IMGAG|1096.m00027 /FEA=mRNA /DEF=hypothetical protein AC146567.10.261 125155 124796 mth2-99p24 01/13/05	protein unknown function	no	Mtr.19989.1.S1_at	unknown	IMGA-Mt3.5.1-gene	Medtr4g083010	Unknown Protein (AHRD V1)	gth	%c = 100, %t = 100
Mtr.44550.1.S1_at	Mtr.21080.1.S1_at	0.919681	TC97588 /FEA=mRNA /DEF=similar to UP|Q8LP13 (Q8LP13) ABA insensitive 3, partial (37%)	IMGAG|1239.m00008 /FEA=mRNA /DEF=putative low-molecular-weight cysteine-rich protein lcr19 precursor, putative AC149130.2.71 22963 23527 mth2-193n2 01/13/05	cysteine-rich protein	yes	Mtr.21080.1.S1_at	unknown	IMGA-Mt3.5.1-gene	Medtr2g037530	LCR19 Low-molecular-weight cysteine-rich 19 (AHRD V1 -NG AT4G30074.1) contains Interpro domain(s) IPR001487 Bromodomain	gth	%c = 100, %t = 100	Mtr.21080.1.S1_at	unknown	Swiss-Prot	P82733	Putative low-molecular-weight cysteine-rich protein LCR19 precursor Signal	blastx	%i=33, %s=93, %q=98	Mtr.21080.1.S1_at	unknown	TAIR9_pep	AT4G30074	LCR19 (Low-molecular-weight cysteine-rich 19)	blastx	%i=33, %s=93, %q=98
Mtr.44550.1.S1_at	Mtr.21502.1.S1_at	0.913543	TC97588 /FEA=mRNA /DEF=similar to UP|Q8LP13 (Q8LP13) ABA insensitive 3, partial (37%)	IMGAG|1261.m00011 /FEA=mRNA /DEF=Peptidase aspartic; Peptidase A1, pepsin AC150244.2.111 51523 52836 mth2-180p14 01/13/05	SSP	yes	Mtr.21502.1.S1_at	Auto IPR : Peptidase A1, pepsin	IMGA-Mt3.5.1-gene	Medtr7g113790	Basic 7S globulin 2 (AHRD V1 NG Q8RVH5)	gth	%c = 100, %t = 100
Mtr.44550.1.S1_at	Mtr.23887.1.S1_at	0.97516	TC97588 /FEA=mRNA /DEF=similar to UP|Q8LP13 (Q8LP13) ABA insensitive 3, partial (37%)	1701.m00064 /FEA=mRNA /DEF=AC148171.12 84997 86909 mth2-30a2 weakly similar to TAIR|gene:2171411-GOpep .1 68412.m01775 hypothetical protein similar to unknown protein (pir||T02326)	protein unknown function	no	Mtr.23887.1.S1_at	unknown	IMGA-Mt3.5.1-gene	Medtr7g080030	FUNCTIONS IN molecular_function unknown INVOLVED IN biological_process unknown LOCATED IN cellular_component unknown (AHRD V1 -NG AT5G16460.1)	gth	%c = 100, %t = 100								Mtr.23887.1.S1_at	unknown	TAIR9_pep	AT5G16460	FUNCTIONS IN molecular_function unknown INVOLVED IN biological_process unknown LOCATED IN cellular_component unknown CONTAINS InterPro DOMAIN/s Adipose-regulatory protein, Seipin (InterPro:IPR009617) BEST Arabidopsis thaliana protein match is unknown protein (TAIR:AT1G29760.1) Has 150 Blast hits to 150 proteins in 45 species Archae - 0 Bacteria - 0 Metazoa - 103 Fungi - 16 Plants - 29 Viruses - 0…	blastx	%i=57, %s=20, %q=41
Mtr.44550.1.S1_at	Mtr.24397.1.S1_at	0.945038	TC97588 /FEA=mRNA /DEF=similar to UP|Q8LP13 (Q8LP13) ABA insensitive 3, partial (37%)	1738.m00038 /FEA=mRNA /DEF=AC150981.11 52847 55136 mth2-166m22 similar to UP|O49927 (O49927) P54 protein	SSP	yes	Mtr.24397.1.S1_at	Auto IPR : Cupin, RmlC-type	IMGA-Mt3.5.1-gene	Medtr1g071710	Vicilin-like antimicrobial peptides 2-2 (AHRD V1 -NG Q9SPL4)	gth	%c = 91, %t = 100	Mtr.24397.1.S1_at	Auto IPR : Cupin, RmlC-type	Swiss-Prot	Q04672	Sucrose-binding protein precursor (SBP) Direct sequencing Membrane Signal Sugar transport	blastx	%i=60, %s=9, %q=95
Mtr.44550.1.S1_at	Mtr.25862.1.S1_at	0.925355	TC97588 /FEA=mRNA /DEF=similar to UP|Q8LP13 (Q8LP13) ABA insensitive 3, partial (37%)	1463.m00043 /FEA=mRNA /DEF=AC149131.3 107684 104522 mth2-19e15 weakly similar to UP|Q9SAT8 (Q9SAT8) FUSCA3	FUSCA3	no	Mtr.25862.1.S1_at	Auto IPR : Transcriptional factor B3	IMGA-Mt3.5.1-gene	Medtr7g083700	B3 domain-containing transcription factor FUS3 (AHRD V1 NG Q9LW31)	gth	%c = 100, %t = 100	Mtr.25862.1.S1_at	Auto IPR : Transcriptional factor B3	Swiss-Prot	Q01593	Abscisic acid-insensitive protein 3 signaling pathway Activator Developmental DNA-binding Nucleus Transcription regulation	blastx	%i=56, %s=13, %q=53	Mtr.25862.1.S1_at	Auto IPR : Transcriptional factor B3	TAIR9_pep	AT3G26790	FUS3 (FUSCA 3) DNA binding / transcription activator/ transcription factor	blastx	%i=53, %s=67, %q=100
Mtr.44550.1.S1_at	Mtr.26646.1.S1_at	0.98386	TC97588 /FEA=mRNA /DEF=similar to UP|Q8LP13 (Q8LP13) ABA insensitive 3, partial (37%)	1549.m00066 /FEA=mRNA /DEF=AC151598.2 106143 107908 mte1-49g8 weakly similar to TAIR|gene:2086399-GOpep .1 68410.m01689 hypothetical protein	DOG1-LIKE	yes	Mtr.26646.1.S1_at	unknown	IMGA-Mt3.5.1-gene	Medtr2g076140	FUNCTIONS IN molecular_function unknown INVOLVED IN biological_process unknown BEST Arabidopsis thaliana protein match is DOG1 DELAY OF GERMINATION 1 TAIR AT5G45830.1 Has 368 Blast hits to 367 proteins in 28 species Archae - 0 Bacteria - 0 Metazoa - 2 Fun contains Interpro domain(s) IPR003959 ATPase, AAA-type, core	gth	%c = 100, %t = 100	Mtr.26646.1.S1_at	unknown	Swiss-Prot	Q39163	Transcription factor TGA5 (Ocs element-binding factor 5) (OBF5) (AtbZIP26) Activator Coiled DNA-binding Nucleus regulation	blastx	%i=28, %s=51, %q=92	Mtr.26646.1.S1_at	unknown	TAIR9_pep	AT3G14880	FUNCTIONS IN molecular_function unknown INVOLVED IN biological_process unknown BEST Arabidopsis thaliana protein match is DOG1 (DELAY OF GERMINATION 1) (TAIR:AT5G45830.1) Has 368 Blast hits to 367 proteins in 28 species Archae - 0 Bacteria - 0 Metazoa - 2 Fungi - 0 Plants - 366 Viruses - 0 Other Eukaryotes - 0 (source NCBI BLink).	blastx	%i=65, %s=76, %q=97
Mtr.44550.1.S1_at	Mtr.26812.1.S1_at	0.984811	TC97588 /FEA=mRNA /DEF=similar to UP|Q8LP13 (Q8LP13) ABA insensitive 3, partial (37%)	AJ499107 /FEA=mRNA /DEF=	protein unknown function	no	Mtr.26812.1.S1_at	unknown	IMGA-Mt3.5.1-gene	Medtr3g117000	Unknown Protein (AHRD V1)	gth	%c = 100, %t = 98
Mtr.44550.1.S1_at	Mtr.28674.1.S1_at	0.941809	TC97588 /FEA=mRNA /DEF=similar to UP|Q8LP13 (Q8LP13) ABA insensitive 3, partial (37%)	BI309938 /FEA=mRNA /DEF=weakly similar to UP|Q8GTM7 (Q8GTM7) Putataive glucan 1,3-beta-glucosidase, partial (35%)	Glucan beta-glucosidase	yes	Mtr.28674.1.S1_at	Auto IPR : C-5 cytosine-specific DNA methylase Glycoside hydrolase, family 5	IMGA-Mt3.5.1-gene	Medtr8g091310	Glucan 1,3-beta-glucosidase (AHRD V1 -NG Q7Z9L3)	gth	%c = 100, %t = 99	Mtr.28674.1.S1_at	Auto IPR : C-5 cytosine-specific DNA methylase Glycoside hydrolase, family 5	Swiss-Prot	Q96V64	Glucan 1,3-beta-glucosidase precursor (EC 3.2.1.58) (Exo-1,3-beta- glucanase) Cell wall biogenesis/degradation Glycosidase Hydrolase Secreted Signal Zymogen	blastx	%i=45, %s=31, %q=74
Mtr.44550.1.S1_at	Mtr.28828.1.S1_at	0.90676	TC97588 /FEA=mRNA /DEF=similar to UP|Q8LP13 (Q8LP13) ABA insensitive 3, partial (37%)	BQ122672 /FEA=mRNA /DEF=similar to UP|Q8S397 (Q8S397) Na+/H+ exchanger 4, partial (11%)	Sodium/hydrogen exchanger 4	no	Mtr.28828.1.S1_at	unknown	IMGA-Mt3.5.1-gene	Medtr3g055600	Sodium/hydrogen exchanger (AHRD V1 NG B9SSQ7_RICCO)	gth	%c = 100, %t = 99	Mtr.28828.1.S1_at	unknown	Swiss-Prot	Q8S397	Sodium/hydrogen exchanger 4 (Na(+)/H(+) exchanger 4) (NHE-4) Antiport Glycoprotein Ion transport Membrane Transmembrane Vacuole	blastx	%i=60, %s=16, %q=66	Mtr.28828.1.S1_at	unknown	TAIR9_pep	AT5G55470	ATNHX3 sodium ion transmembrane transporter/ sodium:hydrogen antiporter	blastx	%i=60, %s=16, %q=66
Mtr.44550.1.S1_at	Mtr.28833.1.S1_at	0.965591	TC97588 /FEA=mRNA /DEF=similar to UP|Q8LP13 (Q8LP13) ABA insensitive 3, partial (37%)	BQ122916 /FEA=mRNA /DEF=	protein unknown function	no	Mtr.28833.1.S1_at	Auto IPR : Protein of unknown function DUF1264	IMGA-Mt3.5.1-gene	Medtr2g017440	Unknown Protein (AHRD V1) contains Interpro domain(s) IPR003231 Acyl carrier protein (ACP)	gth	%c = 100, %t = 100								Mtr.28833.1.S1_at	Auto IPR : Protein of unknown function DUF1264	TAIR9_pep	AT1G29680	unknown protein	blastx	%i=63, %s=60, %q=97
Mtr.44550.1.S1_at	Mtr.29136.1.S1_at	0.902448	TC97588 /FEA=mRNA /DEF=similar to UP|Q8LP13 (Q8LP13) ABA insensitive 3, partial (37%)	CA989687 /FEA=mRNA /DEF=similar to UP|Q9LE44 (Q9LE44) Arabidopsis thaliana genomic DNA, chromosome 3, P1 clone: MGH6 (At3g12960), partial (63%)	protein unknown function	no															Mtr.29136.1.S1_at	unknown	TAIR9_pep	AT3G12960	unknown protein	blastx	%i=60, %s=98, %q=79
Mtr.44550.1.S1_at	Mtr.29179.1.S1_at	0.927322	TC97588 /FEA=mRNA /DEF=similar to UP|Q8LP13 (Q8LP13) ABA insensitive 3, partial (37%)	CA991311 /FEA=mRNA /DEF=weakly similar to UP|C933_SOYBN (O81973) Cytochrome P450 93A3 (P450 CP5) , partial (34%)	Cyt P450	yes								Mtr.29179.1.S1_at	Auto IPR : E-class P450, group I	Swiss-Prot	Q42798	Cytochrome P450 93A1 (EC 1.14.-.-) Heme Iron Membrane Metal-binding Monooxygenase Oxidoreductase	blastx	%i=47, %s=38, %q=99	Mtr.29179.1.S1_at	Auto IPR : E-class P450, group I	TAIR9_pep	AT5G06900	CYP93D1 electron carrier/ heme binding / iron ion binding / monooxygenase/ oxygen binding	blastx	%i=40, %s=37, %q=99
Mtr.44550.1.S1_at	Mtr.2934.1.S1_s_at	0.921005	TC97588 /FEA=mRNA /DEF=similar to UP|Q8LP13 (Q8LP13) ABA insensitive 3, partial (37%)	CA990068 /FEA=mRNA /DEF=similar to UP|P93332 (P93332) MtN3 protein precursor, partial (63%)	protein unknown function	no	Mtr.2934.1.S1_s_at	Auto IPR : MtN3 and saliva related transmembrane protein	IMGA-Mt3.5.1-gene	Medtr5g067530	nodulin MtN3 family protein (AHRD V1 -NG AT3G48740.1) contains Interpro domain(s) IPR008949 Terpenoid synthase	gth	%c = 99, %t = 100								Mtr.2934.1.S1_s_at	Auto IPR : MtN3 and saliva related transmembrane protein	TAIR9_pep	AT5G13170	SAG29 (SENESCENCE-ASSOCIATED PROTEIN 29)	blastx	%i=62, %s=52, %q=100
Mtr.44550.1.S1_at	Mtr.31203.1.S1_s_at	0.955846	TC97588 /FEA=mRNA /DEF=similar to UP|Q8LP13 (Q8LP13) ABA insensitive 3, partial (37%)	AJ498904 /FEA=mRNA /DEF=similar to PIR|S09559|S09559 legumin A (clone pCD43) - garden pea (fragment) {Pisum sativum;} , partial (36%)	SSP	yes								Mtr.31203.1.S1_s_at	Auto IPR : 11-S plant seed storage protein	Swiss-Prot	P02857	Legumin A precursor [Contains: Legumin A alpha chain (Legumin A acidic chain) Legumin A beta chain (Legumin A basic chain)] Seed storage protein Signal	blastx	%i=52, %s=11, %q=54	Mtr.31203.1.S1_s_at	Auto IPR : 11-S plant seed storage protein	TAIR9_pep	AT5G44120	CRA1 (CRUCIFERINA) nutrient reservoir	blastx	%i=27, %s=13, %q=55
Mtr.44550.1.S1_at	Mtr.3239.1.S1_at	0.95051	TC97588 /FEA=mRNA /DEF=similar to UP|Q8LP13 (Q8LP13) ABA insensitive 3, partial (37%)	TC109659 /FEA=mRNA /DEF=	SSP?	yes	Mtr.3239.1.S1_at	Auto IPR : Plant lipid transfer protein/seed storage/trypsin-alpha amylase inhibitor	IMGA-Mt3.5.1-gene	Medtr5g093800	protease inhibitor/seed storage/lipid transfer protein LTP family protein (AHRD V1 -NG AT4G30880.1)	gth	%c = 100, %t = 100								Mtr.3239.1.S1_at	Auto IPR : Plant lipid transfer protein/seed storage/trypsin-alpha amylase inhibitor	TAIR9_pep	AT4G30880	protease inhibitor/seed storage/lipid transfer protein (LTP) family protein	blastx	%i=30, %s=98, %q=68
Mtr.44550.1.S1_at	Mtr.35623.1.S1_at	0.902749	TC97588 /FEA=mRNA /DEF=similar to UP|Q8LP13 (Q8LP13) ABA insensitive 3, partial (37%)	TC108688 /FEA=mRNA /DEF=weakly similar to UP|O49200 (O49200) Lipid transfer protein precursor, partial (44%)	Lipid transfer protein	no	Mtr.35623.1.S1_at	Auto IPR : Plant lipid transfer protein/Par allergen	IMGA-Mt3.5.1-gene	Medtr7g072730	Non-specific lipid-transfer protein (AHRD V1 NG Q8GT85_GOSBA) contains Interpro domain(s) IPR002182 NB-ARC	gth	%c = 90, %t = 100	Mtr.35623.1.S1_at	Auto IPR : Plant lipid transfer protein/Par allergen	Swiss-Prot	Q43017	Non-specific lipid-transfer protein 1 precursor (LTP 1) Lipid-binding Signal Transport	blastx	%i=38, %s=87, %q=88	Mtr.35623.1.S1_at	Auto IPR : Plant lipid transfer protein/Par allergen	TAIR9_pep	AT2G38530	LTP2 (LIPID TRANSFER PROTEIN 2) lipid binding	blastx	%i=33, %s=92, %q=91
Mtr.44550.1.S1_at	Mtr.37194.1.S1_at	0.906509	TC97588 /FEA=mRNA /DEF=similar to UP|Q8LP13 (Q8LP13) ABA insensitive 3, partial (37%)	TC100092 /FEA=mRNA /DEF=	protein unknown function	no
Mtr.44550.1.S1_at	Mtr.37270.1.S1_at	0.98461	TC97588 /FEA=mRNA /DEF=similar to UP|Q8LP13 (Q8LP13) ABA insensitive 3, partial (37%)	TC100252 /FEA=mRNA /DEF=similar to UP|Q41702 (Q41702) Legumin A precursor, partial (90%)	SSP	yes								Mtr.37270.1.S1_at	Auto IPR : 11-S plant seed storage protein	Swiss-Prot	P02857	Legumin A precursor [Contains: Legumin A alpha chain (Legumin A acidic chain) Legumin A beta chain (Legumin A basic chain)] Seed storage protein Signal	blastx	%i=78, %s=21, %q=69	Mtr.37270.1.S1_at	Auto IPR : 11-S plant seed storage protein	TAIR9_pep	AT5G44120	CRA1 (CRUCIFERINA) nutrient reservoir	blastx	%i=46, %s=26, %q=58
Mtr.44550.1.S1_at	Mtr.37272.1.S1_at	0.965039	TC97588 /FEA=mRNA /DEF=similar to UP|Q8LP13 (Q8LP13) ABA insensitive 3, partial (37%)	TC100259 /FEA=mRNA /DEF=similar to UP|Q9T0P5 (Q9T0P5) LegA class precursor, partial (79%)	SSP	yes								Mtr.37272.1.S1_at	Auto IPR : 11-S plant seed storage protein	Swiss-Prot	P02857	Legumin A precursor [Contains: Legumin A alpha chain (Legumin A acidic chain) Legumin A beta chain (Legumin A basic chain)] Seed storage protein Signal	blastx	%i=75, %s=17, %q=65	Mtr.37272.1.S1_at	Auto IPR : 11-S plant seed storage protein	TAIR9_pep	AT5G44120	CRA1 (CRUCIFERINA) nutrient reservoir	blastx	%i=46, %s=22, %q=60
Mtr.44550.1.S1_at	Mtr.37289.1.S1_at	0.97087	TC97588 /FEA=mRNA /DEF=similar to UP|Q8LP13 (Q8LP13) ABA insensitive 3, partial (37%)	TC100299 /FEA=mRNA /DEF=similar to UP|CVCA_PEA (P13915) Convicilin precursor, partial (87%)	SSP	yes								Mtr.37289.1.S1_at	Auto IPR : Cupin 1	Swiss-Prot	P25974	Beta-conglycinin, beta chain precursor 3D-structure Glycoprotein Seed storage Signal Vacuole	blastx	%i=74, %s=20, %q=58
Mtr.44550.1.S1_at	Mtr.37290.1.S1_at	0.925864	TC97588 /FEA=mRNA /DEF=similar to UP|Q8LP13 (Q8LP13) ABA insensitive 3, partial (37%)	TC100306 /FEA=mRNA /DEF=similar to UP|Q41674 (Q41674) Convicilin precursor, partial (34%)	SSP	yes								Mtr.37290.1.S1_at	Auto IPR : Cupin 1	Swiss-Prot	P13915	Convicilin precursor Direct protein sequencing Seed storage Signal Vacuole	blastx	%i=68, %s=13, %q=53
Mtr.44550.1.S1_at	Mtr.37720.1.S1_at	0.978868	TC97588 /FEA=mRNA /DEF=similar to UP|Q8LP13 (Q8LP13) ABA insensitive 3, partial (37%)	TC101272 /FEA=mRNA /DEF=weakly similar to UP|Q8H3A4 (Q8H3A4) ABC transporter permease protein-like protein, partial (36%)	strictosidine synthase family protein	no	Mtr.37720.1.S1_at	unknown	IMGA-Mt3.5.1-gene	Medtr2g042370	strictosidine synthase family protein (AHRD V1 -NG AT3G51440.1)	gth	%c = 99, %t = 100	Mtr.37720.1.S1_at	unknown	Swiss-Prot	Q9D7N9	Adipocyte plasma membrane-associated protein (Protein DD16) Direct sequencing Glycoprotein Signal-anchor Transmembrane	blastx	%i=28, %s=36, %q=94	Mtr.37720.1.S1_at	unknown	TAIR9_pep	AT3G57030	strictosidine synthase family protein	blastx	%i=31, %s=38, %q=91
Mtr.44550.1.S1_at	Mtr.40803.1.S1_at	0.933409	TC97588 /FEA=mRNA /DEF=similar to UP|Q8LP13 (Q8LP13) ABA insensitive 3, partial (37%)	TC108076 /FEA=mRNA /DEF=weakly similar to UP|Q9LUF1 (Q9LUF1) 11-beta-hydroxysteroid dehydrogenase-like (AT5g50700/MFB16_9), partial (79%)	dehydrogenase/reductase family protein	no															Mtr.40803.1.S1_at	Auto IPR : Glucose/ribitol dehydrogenase	TAIR9_pep	AT5G50700	short-chain dehydrogenase/reductase (SDR) family protein	blastx	%i=56, %s=38, %q=76
Mtr.44550.1.S1_at	Mtr.41577.1.S1_at	0.963055	TC97588 /FEA=mRNA /DEF=similar to UP|Q8LP13 (Q8LP13) ABA insensitive 3, partial (37%)	TC109660 /FEA=mRNA /DEF=similar to UP|Q70ZC8 (Q70ZC8) Olfactory receptor (Fragment), partial (12%)	Cysteine proteinase inhibitor	yes								Mtr.41577.1.S1_at	Auto IPR : Proteinase inhibitor I25A and I25B, type 2 and phytocystatins	Swiss-Prot	Q41916	Cysteine proteinase inhibitor 5 precursor (AtCYS-5) Glycoprotein Plant defense Protease Secreted Signal Thiol	blastx	%i=38, %s=75, %q=89	Mtr.41577.1.S1_at	Auto IPR : Proteinase inhibitor I25A and I25B, type 2 and phytocystatins	TAIR9_pep	AT5G47550	cysteine protease inhibitor, putative / cystatin, putative	blastx	%i=38, %s=75, %q=89
Mtr.44550.1.S1_at	Mtr.41721.1.S1_at	0.954639	TC97588 /FEA=mRNA /DEF=similar to UP|Q8LP13 (Q8LP13) ABA insensitive 3, partial (37%)	TC109968 /FEA=mRNA /DEF=similar to UP|Q647G5 (Q647G5) Oleosin 1 (Fragment), partial (67%)	Oleosin	yes	Mtr.41721.1.S1_at	Auto IPR : Oleosin	IMGA-Mt3.5.1-gene	Medtr6g005040	Oleosin 1 (AHRD V1 NG Q647G5_ARAHY) contains Interpro domain(s) IPR000136 Oleosin	gth	%c = 100, %t = 100	Mtr.41721.1.S1_at	Auto IPR : Oleosin	Swiss-Prot	P29530	P24 oleosin isoform A (P89) Lipid droplet Membrane Repeat Transmembrane	blastx	%i=61, %s=24, %q=63	Mtr.41721.1.S1_at	Auto IPR : Oleosin	TAIR9_pep	AT3G27660	OLEO4 (OLEOSIN 4)	blastx	%i=63, %s=26, %q=57
Mtr.44550.1.S1_at	Mtr.43014.1.S1_at	0.957933	TC97588 /FEA=mRNA /DEF=similar to UP|Q8LP13 (Q8LP13) ABA insensitive 3, partial (37%)	TC94332 /FEA=mRNA /DEF=similar to UP|Q647G3 (Q647G3) Oleosin 3, partial (70%)	Oleosin	yes	Mtr.43014.1.S1_at	Auto IPR : Oleosin	IMGA-Mt3.5.1-gene	Medtr3g109190	Oleosin (AHRD V1 NG C3VHQ8_SOYBN)	gth	%c = 100, %t = 100	Mtr.43014.1.S1_at	Auto IPR : Oleosin	Swiss-Prot	Q43804	Oleosin 1 Lipid droplet Membrane Transmembrane	blastx	%i=54, %s=47, %q=38	Mtr.43014.1.S1_at	Auto IPR : Oleosin	TAIR9_pep	AT4G25140	OLEO1 (OLEOSIN 1)	blastx	%i=48, %s=46, %q=43
Mtr.44550.1.S1_at	Mtr.43017.1.S1_s_at	0.939599	TC97588 /FEA=mRNA /DEF=similar to UP|Q8LP13 (Q8LP13) ABA insensitive 3, partial (37%)	TC94340 /FEA=mRNA /DEF=similar to UP|O49927 (O49927) P54 protein, partial (31%)	SSP?	yes	Mtr.43017.1.S1_s_at	Auto IPR : Cupin 1	IMGA-Mt3.5.1-gene	Medtr1g071710	Vicilin-like antimicrobial peptides 2-2 (AHRD V1 -NG Q9SPL4)	gth	%c = 100, %t = 100	Mtr.43017.1.S1_s_at	Auto IPR : Cupin 1	Swiss-Prot	Q04672	Sucrose-binding protein precursor (SBP) Direct sequencing Membrane Signal Sugar transport	blastx	%i=55, %s=24, %q=92	Mtr.43017.1.S1_s_at	Auto IPR : Cupin 1	TAIR9_pep	AT3G22640	PAP85 nutrient reservoir	blastx	%i=27, %s=29, %q=98
Mtr.44550.1.S1_at	Mtr.43563.1.S1_at	0.960756	TC97588 /FEA=mRNA /DEF=similar to UP|Q8LP13 (Q8LP13) ABA insensitive 3, partial (37%)	TC95607 /FEA=mRNA /DEF=weakly similar to UP|Q6E0U9 (Q6E0U9) Lipid transfer protein, partial (25%)	Lipid transfer protein	no	Mtr.43563.1.S1_at	Auto IPR : Plant lipid transfer protein/Par allergen	IMGA-Mt3.5.1-gene	Medtr7g072760	Non-specific lipid-transfer protein (AHRD V1 NG Q9FVA5_GOSHI)	gth	%c = 100, %t = 100	Mtr.43563.1.S1_at	Auto IPR : Plant lipid transfer protein/Par allergen	Swiss-Prot	Q43129	Non-specific lipid-transfer protein precursor (LTP) (GH3) Lipid-binding Signal Transport	blastx	%i=33, %s=73, %q=53	Mtr.43563.1.S1_at	Auto IPR : Plant lipid transfer protein/Par allergen	TAIR9_pep	AT3G08770	LTP6 lipid binding	blastx	%i=34, %s=80, %q=55
Mtr.44550.1.S1_at	Mtr.43910.1.S1_at	0.912185	TC97588 /FEA=mRNA /DEF=similar to UP|Q8LP13 (Q8LP13) ABA insensitive 3, partial (37%)	TC96301 /FEA=mRNA /DEF=	protein unknown function	no
Mtr.44550.1.S1_at	Mtr.44209.1.S1_at	0.949283	TC97588 /FEA=mRNA /DEF=similar to UP|Q8LP13 (Q8LP13) ABA insensitive 3, partial (37%)	TC96920 /FEA=mRNA /DEF=similar to UP|O22443 (O22443) Seed coat peroxidase precursor , partial (83%)	peroxydase	no	Mtr.44209.1.S1_at	Auto IPR : Haem peroxidase, plant/fungal/bacterial Glu/Leu/Phe/Val dehydrogenase	IMGA-Mt3.5.1-gene	Medtr2g029730	Peroxidase (AHRD V1 NG O22443_SOYBN)	gth	%c = 100, %t = 100	Mtr.44209.1.S1_at	Auto IPR : Haem peroxidase, plant/fungal/bacterial Glu/Leu/Phe/Val dehydrogenase	Swiss-Prot	Q42578	Peroxidase 53 precursor (EC 1.11.1.7) (Atperox P53) (ATPA2) 3D-structure Calcium Glycoprotein Heme Hydrogen peroxide Iron Metal-binding Oxidoreductase Pyrrolido	blastx	%i=56, %s=40, %q=87	Mtr.44209.1.S1_at	Auto IPR : Haem peroxidase, plant/fungal/bacterial Glu/Leu/Phe/Val dehydrogenase	TAIR9_pep	AT5G06720	peroxidase, putative	blastx	%i=56, %s=40, %q=87
						23 yes
